# Supplementary material for: Long-Term Performance and Safety of the Self-Expandable Carotid Stent MER: 5-Year Outcomes from the OCEANUS Study, with Subgroup Analysis Based on Predilatation Before Carotid Artery Stenting
Source: J Clin Med. 2025 Apr 18;14(8):2814. doi: 10.3390/jcm14082814 (PMC12027988; doi:10.3390/jcm14082814)
Supplement: Supplementary file 1 [file jcm-14-02814-s001.zip]

Archive with 1 entries (1 files):
- jcm-3488668-supplementary.pdf
